# Supplementary material for: Neural dysregulation in post-COVID fatigue
Source: Brain Commun. 2023 Apr 12;5(3):fcad122. doi: 10.1093/braincomms/fcad122 (PMC10257363; doi:10.1093/braincomms/fcad122)
Supplement: fcad122_Supplementary_Data [file fcad122_supplementary_data.zip]

Archive with 3 entries (3 files):
- Supplementary_material.pdf
- SupplementaryTable1.xlsx
- SupplementaryTable2.xlsx
