# Supplementary material for: Neural dysregulation in post-COVID fatigue
Source: Brain Commun. 2023 Apr 12;5(3):fcad122. doi: 10.1093/braincomms/fcad122 (PMC10257363; doi:10.1093/braincomms/fcad122)
Supplement: fcad122_Supplementary_Data [file fcad122_supplementary_data.zip › SupplementaryTable1.xlsx]

## Sheet: Table 1
Volunteer ID	Group	FIS_total	Sex	Handedness	Days_since_+ve	Age	BMI	+ve test?	TMS_AMT	TMS_RMT	pO2	Temp	SSRT	TDT	RNS	TMS_I50	TMS_CSP_slope	TMS_CSP_AMT	TMS_CSP_I50	TMS_slope	TMS_asymptote	TMS_SAI	TMS_SICI	TMS_ICF	GSR_Hab	SAT	VRT_1DI	STR_1DI	VRT_Bic	STR_Bic	Grip	pNN50	SMU_deltaF	SMU_peakF	SMU_R2	SMU_AHP	TI_CA_baseline	TI_CA_fatigued	TI_PeriphFatigue	Mean HR	CMR_E1	CMR_I1	CMR_E2
Control2	Control	0	Female	Right		22.7534	22.6457	0	-0.362174	1.15719			2.21054	-0.685507	-1.29677	0.185937	1.67738	-0.564093	0.233842	0.39018	-0.895867	-1.09301	0.351077	-0.265905		1.96715	-0.563806	-0.0464452	-0.712283	-0.379129	-0.462467	-0.757048	0.433193	-0.421862	2.50511	0.381709	0.3063	-0.460651	-1.72222	0.113211	1.01648	-0.0666881	1.94847
Control11	Control	2	Female	Right		26.3205	21.8509	0	-0.362174	-0.200556	-0.823424	1.89243	0.359856	0.098716	-0.118032	0.0178785	-0.0286732	-1.36527	-0.556851	0.27964	-0.729393	-0.83815	1.25877	0.740054	-1.06276	-0.916143	0.658684	0.0220534	0.0215574	-0.62964	-0.151801	0.428906	2.34239	0.841585	0.319029	-1.19438	-1.15616	-1.32319	0.158323	-0.508896	0.704618	-0.582239	0.956997
pCF27	pCF	118	Female	Right	105	28.4384	32.8955	1	-0.750219	-0.381588	1.16873	-0.0132338	0.634032	-1.29546	0.192041	0.0178785	-0.430097	-1.0537	-0.264639	0.804705	5.22217	0.597462	0.105928	-0.522132		-0.243682	2.05964	1.89138	2.05236	2.78428	-0.671951	2.45427	-1.29134	-0.012696	-0.423935	-0.73708				-1.99063	-0.322053	0.630186	-0.498791
Control15	Control	1	Male	Right		29.1288	25.3061	1	-0.284566	-0.0195231	-0.159372	0.304377	-0.308448	-1.36323	-0.670303	0.185937	1.47667	-1.32076	-0.24745	-0.521775	1.17791	-1.05661	0.0727396	-0.718701		0.280897	-0.143895	1.1464	-0.131534	1.77748	2.17458	0.0799363	0.654461	0.971904	0.958573	-0.684079	-0.567313	0.196106	1.17891	1.94174	0.205818	0.463785	-0.657238
pCF8	pCF	83	Female	Right	100	29.4877	28.2011	1	-1.52631	-1.92036			-0.77112	-0.511235	3.08164	-1.60668	-1.53401	-1.0537	-0.281828	-1.01921	1.09371	-0.204628	-1.06686	-0.912572		-0.220263	-0.235087	0.166247	-0.433978	-0.0718687		1.20387	-1.10992	-0.516807	-0.242698	0.339451	-0.457181	-0.524488	-1.28684	1.07621
pCF14	pCF	90	Female	Right	129	29.5973	20.9745	1	-0.983045	-0.291072			-0.651168	-1.09214	0.768675	-0.542315	0.272395	-0.875661	-0.0239929	0.1691	-0.166962	-0.451776	1.33231	-0.0368783		1.32179	0.215226	0.822098	-0.309887	0.973953	-0.9108	-0.77785			-1.06456	0.033319	0.46842	-0.215858	-1.29835	2.26049	0.921706	0.649766	-0.676623
Control52	Control	0	Female	Right		31.6274	25.2727	0	-0.827827	-1.10572	0.504679	-0.0132338	-0.565488	-1.0631	0.393968	-1.04649	0.0716829	-0.430563	-0.522473	-0.659951	-0.200552	1.07509	-0.380663	-0.990482	-0.451037	0.34879	-0.277711	0.486162	-0.250651	0.877478	0.692633	0.881796	0.49563	0.716337	0.141246	-1.04628	0.712154	1.73063	1.23169	-0.181188	0.592546	-1.07244	-2.43126
pCF28	pCF	42	Female	Right	114	34.0521	27.6953	1	-1.06065	-1.5583	-0.159372	0.939598	-1.54224	-1.34387	0.944388	-1.10251	0.573463	-0.96468	-0.505284	-0.659951	0.26005	-1.11241	-0.65445	-0.625243	5.00067	0.612364	0.258896	-0.0713403	0.746485	1.27716	-0.520236	-0.607007					0.663753	0.0964575	0.14622	1.12849	0.475336	-0.622878	0.442206
pCF17	pCF	58	Female	Right	147	34.7808	25.96	1	-0.905436	1.97183	0.504679	1.89243	0.548352	0.17617	-1.1029	-0.430277	0.0716829	-0.653112	0.302598	0.859975	0.93419	0.524173	1.38216	-1.06483	-0.402073	-0.702974	-3.50037	9.69668	-3.33085	11.6558	0.463783	-0.883071	0.0831861	-0.116039	1.47817	0.801939	0.196051	-0.185111	-0.427694	0.478853	0.0231263	-0.259367	-2.04605
Control53	Control	0	Female	Right		35.2	31.4917	0	-0.67261	-0.653137	-0.159372	2.21004	-0.308448	0.398851	2.20821	-0.598335	-0.329741	-0.297034	-0.195883	-0.742856	-0.450519	-0.462009	-0.560187	-0.512761	-0.357829	-0.00253974	0.656192	0.155968	-0.603563	0.0493971	-0.40217	-0.903464			0.382244	0.862777	-0.107178	-0.389542	-0.109523	2.40899	0.415485	-0.96224	-0.857321
pCF20	pCF	66	Female	Right	143	35.3233	41.0191	1	-0.284566	0.885639	-0.159372	1.89243	3.11875	-0.48219	-0.458382		-1.63437	-1.40978	1.78085			-1.27321	-1.07703	-0.639865		-0.926814	2.35183	2.51781	3.15159	7.10845	0.0281108	0.0531535	0.236245	-0.558868	0.0860158	-0.86666	-1.80857	-0.388431	-0.614943	0.327102	-0.725076	-2.06543	0.985719
Control12	Control	0	Female	Right		35.4192	28.2029	0	0.957175	2.15287	0.504679	0.304377	-0.719712	-0.395054	-0.27389	0.353995	-1.03223	-0.341544	-0.694363	-0.49414	-1.28142	-0.139212	-0.221483	-0.778493	0.447872	4.09168	-1.15744	-0.804866	-1.3354	-0.915012	0.121859	0.141192			-0.465716		-0.759674	-0.0754913	0.433642	0.121257	0.359068	0.127656	-0.840744
pCF7	pCF	114	Female	Right	72	35.5699	28.3768	1	-0.0517392	-0.381588			3.27298	-0.608053	0.622432	-0.318238	-0.731166	0.504141	-0.470906	-0.659951	0.324937	-0.880236	-0.528623	-0.240642		-0.546814	-0.462282	-0.748537	-0.0199571	-0.131051		-0.261097	-0.547104	-0.0869303	0.997088	-0.551944	-1.816	-1.47896	-4.21339	-1.00613
Control24	Control	0	Female	Right		35.7397	22.6652	0	-0.439783	-1.0152	-0.159372	-0.330844	0.68544	-0.569326	-0.607899	-0.206199	0.0716829	0.0590435	0.543243	0.27964	0.889274	0.0322723	-0.0270706	0.455404	0.959384	-0.3643	-1.30068	-1.09173	-1.81593	-0.852587	-0.0431056	0.373593	-0.519314	0.246885		-0.915677	0.809898	-0.129559	-0.0918269	-0.160664	0.213379	0.688867	-0.712537
pCF33	pCF	115	Female	Right	130	36.063	25.9567	1	0.336305	0.433058	-1.48748	1.89243		-1.05341	3.31033	0.578072	1.57702	-0.564093	0.147897	-0.355965	-1.22942	0.0789902	-1.00249	-0.817331	2.8007	-0.50237	0.190934	0.0509956	0.667951	-0.537219	-0.441358	-0.931024	0.351578	1.65191	0.500265	-0.145205	-0.038553	0.161385	0.0940115	2.13524	0.511572	-0.864972	-0.334319
Control38	Control	0	Female	Right		36.0822	46.0937	0	0.181087	0.342542	-0.159372	-0.648455	-1.5251	-0.48219	-0.0593047	-0.486296	0.974887	0.0145338	-0.883442	-0.54941	-1.05539	0.607286	-0.533897	-0.668158	-0.65895	-0.378081	1.39667	-0.902545	0.374431	-1.1339	-0.372739	-0.955959					-0.311774	0.175039	0.787208	1.94742	-0.955711	0.825179	-1.39319
pCF16	pCF	50	Female	Right	88	36.4192	34.207	1	0.103478	0.161509	-0.823424	0.621987	0.873936	-0.172373	1.15429	1.08225	0.0716829	-0.608602	0.182275			-0.809003	-1.04219	-1.07509		0.755245	2.02927	0.422104	2.72162	2.48979	-0.683625	-0.107725	-0.151391	1.79062	-0.515708	-0.46882	-0.554351	-1.32715	0.541872	-0.465339	-0.969561	-1.54057	0.544877
Control43	Control	0	Female	Right		37.4521	23.0864	0	-0.0517392	-0.110039	-0.159372	-0.330844	-0.17136	-0.37569	0.0809493	-0.374257	-0.63081	-0.564093	-0.780308	-0.3836	-0.288747	-1.4222	-0.792684	-0.746264	-0.662337	0.549188	0.520945	0.657231	0.852506	0.708038	-0.171933	-0.593942	-0.850454	0.132056	-0.978482	-0.460051	2.01594	0.102957	0.190009	0.919089	0.521379	-1.00595	0.907787
pCF36	pCF	56	Male	Right	176	37.5918	32.8098	1	-0.983045	-1.10572	-2.81558	0.939598	2.62181	1.40575	-1.8456	-0.486296	0.774175	-0.92017	0.130708	0.0309249	0.76905	-0.694623	-0.799933	-1.11238	0.440433	0.33152	1.34608	-0.469176	1.73135	-0.207258	0.122473	-0.955959	-0.522253	-1.18345	1.28043	2.44837	0.26296	-0.447252	0.77621	0.0680411	0.0268874	-1.6819	-0.918196
Control46	Control	0	Female	Right		38.2822	27.0884	0	0.0258696	0.342542	0.504679	0.304377	-1.0967	-1.33418	-0.498441	0.0178785	0.272395	-0.118995	-0.144316	-0.687586	1.32486	0.490062	-0.586954	-0.694961	-0.950714	1.91137	-0.976923	-1.47973	0.143492	-0.880962	-0.838167	-0.438263				-0.0651417	0.459138	-0.0431236	-0.798926	0.668998	0.702105	0.685687	0.170534
pCF4	pCF	76	Female	Right	99	38.937	22.1605	1	-0.67261	0.0709931			3.54715	-0.443463	-1.51749	1.13827	0.974887	-0.653112	1.5402			-0.100061	0.618845	-0.141356		0.203546	2.14438	-0.551821	1.91619	-0.858262		-0.866084	0.0850821	-0.377164		1.39213	1.25163	0.781716	-1.78116	1.32166
Control33	Control	0	Female	Left		39.1562	23.5157	0	-0.0517392	-0.381588	1.16873	-1.60129	0.08568	0.108398		-0.486296	-1.03223	0.148063	-0.0755599	-0.687586		-0.827228	0.76972	1.48945	0.710406	-0.565481	0.132811	-0.339724	-0.186596	-1.0204	-1.38526	2.42223	-0.280055	0.737256	1.83888	-0.794205	-0.172825	-0.0953024	0.198137	-1.14197	1.11579	0.843303	0.195763
Control27	Control	0	Female	Right		39.2521	25.2248	0	-1.60392	-1.64882	0.504679	-0.330844	-0.4284	-0.48219	-1.05178	-1.71872	-0.530453	-1.72135	-0.677174	-1.04684	0.999178	0.0925537	0.188815	-0.0148459		0.357991	-0.943564	-0.954595	-0.41038	-0.891501	-0.891127	-0.955959				-0.20469	0.0495317	0.368342	0.951013	1.37576	-2.18997	-2.31666	1.12515
Control45	Control	0	Female	Right		39.4548	24.2358	1	1.42283	1.88132	0.504679	2.21004	-1.02816	2.42234	0.730922	1.5304	-1.43366	1.08277	-0.109938				2.15831	2.38643		-0.160435	-1.6337	-1.08137	-1.43529	-1.07634	-0.559877	1.24194	-1.11993	1.29141		-0.761444	0.243391	0.247198	-0.493234	-0.64856	0.438139	-1.00134	2.40708
Control5	Control	0	Male	Right		39.9973	22.2596	1	-0.750219	-0.653137	0.504679	-0.966065	-0.25704	0.0793525	-0.997771	-0.766393	-0.430097	0.459631	-0.299017	-0.0243451	-0.907726	-0.512021	-0.672646	0.163736	-0.451179	-0.990167	-0.330668	-1.19455	-0.391276	-1.12742	1.16097	-0.684637	0.362528	-0.888552	0.811489	0.615331	0.0971094	-0.60091	0.716959	-0.187086	1.05286	0.542627	0.779771
Control3	Control	13	Male	Right		40.6575	25.3737	0	-0.439783	-0.562621	0.504679		-0.274176	0.098716	0.071482	-0.0381409	0.272395	0.0145338	0.130708	-0.134885	1.39732	-1.15364	-0.459168	-0.987625		0.0390236	0.6615	-0.44712	0.934476	-1.23768	0.0347309	-0.161043	-0.537161	-1.04988	1.96032	1.54857	-0.808214	-1.09928	0.076178	-0.0873862	0.601539	1.35681	0.995811
pCF31	pCF	115	Female	Right	91	41.8356	26.6631	1	-1.21587	-0.743653	-2.81558	2.52765	-1.02816	-0.48219	0.0843927	-0.542315	0.372751	-1.36527	-0.195883	0.196735	-0.0439163	-1.07555	0.28411	-1.42634	-0.831639	-0.424984	2.46945	3.44446	2.50442	5.41045	-0.451672	-0.955959	-1.45297	-0.244708	3.08562	0.595289	-0.0961116	-0.702496	-1.62323	3.07957	1.76796	-2.2424	0.349316
Control19	Control	0	Female	Right		42.1123	21.9683	0	-0.905436	-1.64882	0.504679	0.939598	0.479808	-0.491871	-1.20722	-0.822412	-0.129029	-0.341544	-0.299017	-0.27306	-0.516438	0.317349	0.0272507	-0.214208	3.14691	-0.628945	1.69113	-0.676197	0.547205	-0.769894	-1.49882	-0.571349	0.996505	1.8806	-0.85455	-0.0580768	-0.556164	-1.39322	0.161181	0.511032	-0.650009	-1.87104	-0.301895
Control50	Control	0	Female	Right		42.7863	46.8679	0	-0.517392	-0.381588	-0.159372	0.939598	0.805392	-0.48219	0.356922	-0.374257	-0.0286732	-0.608602	-0.419339	-0.10725	0.322038	-0.16333	-0.585944	0.339385	1.68017	0.124133	0.480474	0.821064	0.0990709	0.211071	-0.0468215	-0.387435			-0.897373	-1.17261	-0.25106	0.430668	0.550976	1.22543	-1.12964	-1.59451	0.872528
Control10	Control	6	Male	Right		42.8849	33.3928	0	0.103478	0.976156	-1.48748	-0.966065	-0.651168	-1.0631	-0.117066	0.634092	-0.329741	-0.831151	-0.453717	0.915246	1.10879	1.26033	-0.053976	1.23784	0.842006	0.636287	-1.20015	0.402953	-1.15011	0.292953	1.39721	2.32948	-0.177643	-0.533329	0.486942	-0.724421	0.379817	-0.547929	0.607202	-2.36861	0.679502	1.4795	0.327222
Control8	Control	0	Female	Right		43.3726	26.7128	0	-0.0517392	0.523574	0.504679	1.25721	-1.23379	-0.191737	0.748552	-0.0381409	0.774175	-0.430563	-0.556851	-0.521775	0.827067	-1.21835	-0.177184	0.067384	-0.604276	-0.795099	0.622881	1.09653	0.653704	1.02584	0.105657	1.61364	-0.0678706	-0.554941	1.02522	0.625334	-1.35647	0.314984	-0.520966	-0.452632	2.00429	-2.35071	1.63753
Control44	Control	0	Female	Right		43.3836	26.997	0	2.43174	2.51493	-0.823424	0.304377	-1.31947	-0.404736	0.181857	0.858169									1.1109	-0.0268604	0.616763	0.370393	0.816456	0.365106	-0.395928	0.267946	-1.76236	-0.418916	1.53868	0.0286858	-0.279382	0.228929	0.309189	-0.28142	-0.818859	-0.322969	1.5679
pCF6	pCF	110	Female	Right	75	43.8904	23.9844	1	-0.362174	-0.291072			-0.565488	-0.772643	-0.627329	-0.262218	-0.129029	0.103553	-0.0411819	0.362545	-0.568298	0.483497	0.655026	0.50972		0.0395508	-1.36311	-1.38164	-1.60217	-2.0873		-0.802138	-1.27604	-0.187288	2.08441	-0.202607	1.30821	-0.667481	0.104047	-0.196812
Control16	Control	0	Female	Right		44.3616	33.4622	0	-0.595001	-0.743653	1.16873	-0.330844		1.3283	0.0545035	-0.766393	0.272395	-0.697622	-0.453717	-0.577046	0.248883	0.754362	0.227264	-1.15208		-0.698917	2.27096	3.13969	1.25304	-0.100657	-0.295903	-0.955959	0.435985	-0.47154	0.508221	-0.634925	0.608187	0.545578	0.814486	1.09923	0.247549	-0.136954	0.343568
pCF25	pCF	57	Female	Right	147	44.5863	39.6694	1	0.0258696	0.252026	-1.48748	0.939598	-0.805392	-0.762961	-1.10446	-0.374257	-0.63081	-0.0744857	-0.522473	0.11383	-0.644364	-0.350165	-0.792953	-0.912732	-0.301216	0.0436231	0.995392	3.24478	0.921118	4.34822	-0.150518	-0.415493	1.78986	0.118342	-1.25847	-0.792463				0.642328	0.486385	0.0684317	0.95676
pCF38	pCF	51	Male	Left	151	44.5863	30.8069	1	0.181087	0.433058	-0.823424	-1.28368	-0.59976	-0.48219	-0.41024	2.25865	-0.329741	-0.208015	0.921401			-0.337319	1.54296	0.415714		-0.60714	0.132743	1.4304	0.136775	1.68414	2.93805	0.652737	2.60953	1.70089	-1.07432	-0.26307	-0.783636	-0.190422	0.796087	-0.210815	0.0281127	1.37601	-0.132596
pCF24	pCF	70	Female	Left	122	44.674	22.0934	1	-0.284566	-0.743653	0.504679	0.939598	-0.4284	0.0890342	-0.833917							2.10173	0.27203	-1.21929	-0.75577	-0.169572	-0.332175	-0.837426	0.276263	-0.463572	-0.0981722		0.819217	-0.627012	-0.828597	0.77272	0.913306	-0.603365	-2.74762		-0.371596	-3.12294	-1.3326
Control47	Control	0	Female	Right		44.7041	25.7202	0	-1.13826	-1.0152	1.16873	0.939598	-0.891072	1.26053	-0.166525	-1.27057	-0.229385	-0.608602	-0.505284	-0.10725	-0.355934	-0.21639	0.147873	0.932198	-0.882641	0.725158	0.511473	0.262377	0.771027	0.976385	-0.675868	-0.901293	1.81862	0.613958	-1.30767	-0.720896	0.285964	-0.127769	0.901453	-0.383269	0.670015	-2.08782	0.794987
pCF15	pCF	76	Female	Right	147	45.1973	22.6533	1	-0.67261	-1.10572			-0.274176	-0.191737	-0.851786	0.0738979	-0.430097	-0.786641	-0.24745	0.0585599	-0.336555	-1.19077	-1.09442	-0.781879		3.88198	1.18333	-1.27261	1.24665	-1.44035	-1.05523		-0.947779	-0.615475	0.844251	1.28891	0.574776	-0.39547	-1.37206	0.057668	0.425739	-0.617714	-0.795669
Control35	Control	0	Female	Right		45.2685	22.5684	0	1.26761	0.433058	0.504679	0.621987	-0.839664	-0.182055	0.0733853		-2.03579	1.7059	1.83242	4.17618			-0.619247	-0.230239	-0.593725	-0.83605	0.865594	0.70943	0.524872	-0.302112	-0.651404	-0.75053	-0.250194	1.70724	-1.19837	-1.86239	0.295681	-0.0583433	0.0998358	0.980484	0.223307	-0.523283	-0.322499
Control17	Control	0	Female	Right		46.0438	22.5959	0	-0.905436	-1.0152	-0.159372	-2.23651	0.736848	-0.579007	-0.284979	-0.934451	0.473107	-0.831151	-0.659985	-1.59954	-0.241781	-0.221746	-1.00024	-1.11096	0.25008	-0.676333	-0.278841	-0.550983	-0.609173	-0.453689	-0.310196	-0.138593					-0.209073	0.273729	0.448023	0.604985	0.263569	0.645123	0.18797
pCF39	pCF	96	Female	Right	179	46.1205	29.0681	1	-0.0517392	-0.110039	-2.81558	0.939598	-0.565488	-0.182055	0.924996	-0.486296	3.58414	1.61688	0.680755	-0.134885	-0.496829	0.899076	-0.729339	0.423041	1.8025	1.16685	1.86488	1.39526	1.65837	2.09487	0.0600121	-0.492717	2.34652	-0.0608602	-0.362156	-0.338499	0.540423	-0.923626	-0.945494	-0.263173	1.26148	0.551777	3.07552
pCF21	pCF	135	Male	Right	127	46.1288	32.7705	1	-0.439783	-0.291072	-0.823424	0.621987	-0.891072	0.398851	-1.24841	-0.206199	-0.831522	-0.653112	-0.470906	0.0861949	-0.782881	-0.535328	0.609908	-1.33749	2.97599	-1.03993	0.942842	1.53066	0.643629	0.779381	2.19062	-0.955959	0.598814	2.04596	-0.555444	-1.30312	0.194228	-0.15158	1.02799	2.48366	0.228108	-1.44282	-0.372661
Control22	Control	0	Male	Right		46.1288	22.4383	0	-0.0517392	-0.562621	1.16873	-0.966065	-0.308448	-0.472508	-0.502424	0.129917	1.77774	0.68218	0.526054	0.638895	1.38188	-0.48457	-0.973017	-0.0448367	-0.907237	-0.403837	-0.566603	-0.84787	-1.10692	-1.33577	1.72564	-0.868628	0.787187	0.318287	0.503461	-0.723936	0.831401	5.73739	1.23076	-0.136859	-1.77689	-0.952156	-0.720359
Control48	Control	0	Female	Right		46.9123	31.763	0	2.8974		1.16873	-0.0132338	0.719712	1.13466	-0.14242	1.47438	-1.13259	0.949238	-0.591229	0.83234	-2.25516	1.55549	1.37514	1.37967		-0.724406	0.657325	-1.17956	2.31971	-0.202394	-0.685644	2.20251			0.315658	0.63202				-1.16622	-3.5986	-0.264353	-0.56881
Control9	Control	0	Female	Right		47.2959	25.5456	0	-0.0517392	-0.110039	1.16873	-1.60129	2.17627	-0.48219	-0.915671	1.8105	-0.731166	-0.519583	0.371354			-0.965124	1.52398	0.5358	-1.07655	-1.05949	1.08996	2.47292	0.99804	1.25527	-0.873329	2.79085	0.860935	0.443962	-0.630941	0.139179	-2.14676	-0.207597	-2.08472	-2.35615	0.104653	0.769191	-1.07249
pCF23	pCF	55	Male	Left	134	47.8658	33.5802	1	2.35413	2.24338	-2.15153	1.25721	-0.137088	0.282669	0.441083	1.75448	-0.530453	1.17179	-0.00680397			0.480128	-0.270171	-0.356498	-1.16698	-0.384788	0.758174	-0.936656	1.55784	-0.850965	0.379133	-0.933872	-0.952955	0.0226637	-1.26922	-0.425718	-0.0101099	0.2049	-0.304459	2.49806	1.69754	-0.0898545	-0.515226
Control40	Control	0	Female	Right		48.3068	28.9592	0	1.34522	0.976156	-2.81558	1.25721	0.119952	-1.3245	0.0603708	3.49108	2.98201	0.237082	4.63422			-0.451748	0.407485	-0.878726	-1.00135	-0.25967	1.2998	1.64592	1.6228	3.10499	-0.0639226	-0.955959	1.96843	-0.441485	-0.137951	-0.514249	-0.0396978	-0.269623	0.75902	1.57647	0.629179	-0.20631	0.49748
pCF37	pCF	100	Female	Right	158	48.9863	30.863	1	-1.37109	-1.46778	-1.48748	1.57482	-0.736848	0.389169	-0.944166	-0.374257	0.172039	-0.0299759	0.165086	-0.936301	-0.336644	2.61912	1.14473	-1.22987	-1.01256	-0.479424	0.0887931	-0.497921	0.096979	-0.583043	-0.714666	-0.955959			-1.24189	-1.56204	-0.424539	0.277571	-0.153371	2.05403	0.585967	-0.835834	0.406137
pCF1	pCF	92	Male	Right	65	49.7562		1	0.724349	-0.472104			-0.719712	-1.03405	2.39916	0.0178785	0.974887	2.32904	0.233842	-0.908666	-0.781828	0.969825	-1.13553	-0.54832		-0.920293	-0.488221	-0.427067	-0.979299	-0.814483			-1.18507	-0.335839			-1.26373	-0.545887	-0.88623
Control13	Control	0	Female	Right		50.263	19.4437	0	0.258696	0.523574	1.16873	-0.0132338	-1.18238	-1.0631	-0.409147	0.129917	0.774175	-0.0299759	-0.0927489	0.694165	-0.775951	0.386802	0.270318	3.27489	1.12183	-0.372337	-1.13427	-1.05139	-0.72529	-0.52749	-0.466467	-0.377736	0.618138	-0.0100788	0.983283	-0.194582	0.316727	-0.0199367	-0.700162	0.23031	0.714391	0.854617	-1.08411
pCF3	pCF	109	Female	Right	42	50.2849	41.4062	1	-0.0517392	-0.110039				-0.191737	0.57565	-0.486296	0.372751	-0.341544	-0.57404	-0.853396	-0.871	-1.261	-0.291226	-0.16295		0.423804	0.395715	-1.79104	0.765137	-1.55385		-0.858475	0.191445	0.729167	-0.0379028	-0.631359	-0.0180199	-0.14055	-0.116028	-0.470273
pCF22	pCF	86	Male	Right	134	50.4329	34.4022	1	-0.67261	-1.19623	-2.15153	-1.28368	2.72462	-0.0368287	0.449139	-0.318238	0.272395	-1.14272	0.663566	0.50072	3.14431	-0.165183	-0.686121	-1.25995	1.37825	2.33463	1.64358	1.36409	1.39881	0.462392	1.78532	-0.863063	-0.334684	0.0156773	0.1585	0.0258455	-0.307292	-0.762729	-0.495705	0.762125	-0.889652	-0.585388	-0.716285
pCF29	pCF	91	Female	Left	125	50.4849	25.7785	1	0.879567	1.2477	-0.159372	2.21004	-0.102816	-0.0755557	0.657558	0.690111	1.97845	0.0145338	0.354165	-0.16252	0.750101	-0.997178	-1.04053	-0.349585	-0.529947	-1.19087	1.3457	2.88061	0.931932	3.02263	0.620793	-0.0182896	0.910656	-0.0236494	-1.1807	-0.657162	-0.0771561	-0.186679	0.328957	-0.255167	0.0804032	-2.71517	1.30535
pCF32	pCF	77	Male	Right	130	50.5014	33.6797	1	0.103478	1.60977	-1.48748	-1.28368	0.222768	0.098716	-2.94586	4.55545	-0.0286732	-0.297034	3.2591			-1.12044	0.884799	-1.2928	-0.946846	-0.33709	-0.964641	-1.65814	-0.892666	-2.28836	1.50521	-0.955959	-0.0927958	0.0955335	-0.562292	-0.660829	0.00601021	0.220426	0.617944	-0.753359	0.751445	-0.648333	0.749592
Control25	Control	0	Female	Right		50.7205	20.003	0	1.42283	1.06667	0.504679	0.621987	0.479808	-0.453144	2.17038	1.47438	-0.731166	4.86609	1.81523			0.0749855	-0.120289	-0.104864		-1.19219	-1.25784	-1.15419	-0.821249	-0.863126	-0.518004		-0.387188	1.33682		-0.452779	0.0600284	-0.190551	-0.170444		0.167813	1.12765	-1.65266
Control14	Control	0	Male	Right		50.9534	23.2288	0	-0.67261	-1.10572	0.504679	-0.330844	-1.02816	-0.48219	1.17534	-0.654354	-0.0286732	-0.341544	-0.436528	-0.300695	1.11845	-0.633378	-0.867117	-0.00465271	0.832493	-0.0501898	-0.490664	0.16306	-0.322558	0.265388	2.25493	-0.599145	0.0337946	0.431797	-1.18828	-0.709083	0.208821	-0.266178	-0.631667	-0.916688	0.249508	0.315324	-0.255225
Control32	Control	0	Female	Right		51.189	22.1966	0	0.491523	0.795123	-0.823424	-0.0132338		-0.840415	0.0733853	0.0738979	0.172039	0.237082	-0.161505	0.44545	-1.8024	-0.345468	0.595206	-0.476854	-0.546772	-0.793201	0.331925	0.302172	0.258193	0.504549	-0.482126	-0.312347	-0.208141	0.294476	-0.457201	0.333635	1.04653	0.0152945	-0.552278	-0.0477617	-0.903638	-0.547068	0.628795
Control18	Control	0	Female	Left		51.3205	27.5312	0	-0.206957	0.342542	1.16873	0.304377	0.394128	-0.48219	-0.850188		0.874531	0.370612				0.0341995	-0.322411	-0.662584	0.649708	-0.964715	-0.47899	0.404891	-0.9712	-1.54846	0.399095	-0.137802			-1.31301		1.08693	-0.641149	0.500365	-0.311199	0.865469	-0.352474	0.183017
Control41	Control	0	Male	Right		51.4411	23.246	0	-0.206957	-0.381588	-0.823424	-1.60129	-1.0967	2.02539	-0.372078	0.0738979	0.272395	-0.163505	0.0791409	-0.134885	-0.20664	0.820447	0.102628	0.648992	-0.197536	-0.0873895	0.369394	0.500633	0.579846	1.43363	1.30938	1.0004	0.137352	0.0111408	-1.20528	-0.267619	1.4833	0.807339	0.508562	-1.63969	-1.82588	1.01901	0.0970453
Control6	Control	0	Female	Left		51.6466	24.9581	1	-0.595001	-1.46778	-0.159372	-0.966065	0.68544	2.87738	0.698549	-0.598335	0.172039	-0.430563	-0.419339	-0.300695	1.8509	-0.628248	-0.354363	-0.547036	-0.865876	-1.15791	3.59862	2.19412	3.66106	1.90303	-0.965435	0.725159	0.834594	-2.25568		2.74221	-0.422755	0.0750377	-0.857425	-1.2159	-1.24961	-0.374893	1.96619
Control49	Control	0	Male	Right		52.4603	36.3236	0	-0.595001	-0.381588	0.504679	-0.648455	1.25093	-0.182055	-0.652939	-0.430277	0.774175	0.0145338	-0.0927489	0.33491	-0.649084	2.05408	-0.541145	-0.360277	0.0586198	1.94165	-1.2488	0.642243	-1.30742	1.038	3.33465	-0.158963	-0.786056	-0.829356		0.504571	-2.18427	-0.435539	0.866983	-0.318823	1.07196	0.293016	0.28918
Control23	Control	0	Female	Right		53.0192	25.7893	1	-0.129348	0.161509	-0.159372	-0.0132338	-0.376992	1.55098	-0.255815	-0.15018	0.372751	-0.386054	-0.436528	-0.825761	0.0031556	0.150448	-0.813153	-0.263342	-1.0315	-0.161055	-0.273969	-0.730045	0.0443426	-0.974194	-0.444436	-0.840001	-1.24886	-1.60039	-0.869091	0.319896	0.118392	-0.216919	-0.340613	0.75435	-0.715135	-0.795244	-0.540449
pCF34	pCF	72	Female	Right	163	53.3178	37.5575	1	0.413914	1.60977	-0.823424	1.57482	-0.08568	0.970075	-0.0123722	2.14662	-0.430097	-0.697622	0.818267			-0.782742	0.859479	-1.06016	2.98031	2.53007	1.78717	2.32141	0.509902	3.98008	-1.18801	-0.909662	-0.519458	-1.18723	-0.118143		-0.691027	-0.233322	-2.12721	0.342391	-0.757504	1.682	-1.01009
pCF5	pCF	45	Male	Right	49	53.4274	34.6021	1	-0.362174	-0.924686			-1.57651	-0.520917	-0.0589528	-0.0381409	1.57702	-1.00919	-0.213072	-0.21779	-0.438748	0.0373098	-1.07782	-1.47446		-0.745165	-0.416346	-1.45968	0.0210278	-1.38604		-0.943621	-0.736422	0.14561	1.46523	-0.334961	-1.14757	-0.713105	0.100531	1.85778
Control26	Control	0	Female	Right		53.4877	21.8264	0	1.34522	0.885639	0.504679	0.621987	0.582624	-0.821051	-0.627744	1.41836	1.97845	-0.163505	0.560432			0.856008	-0.828739	-0.65145	-0.703464	0.362097	-0.256861	-0.87983	0.0649577	-0.806976	0.127587	1.31116	-1.45865	-0.781646	-0.735478	-0.658747	0.270013	-0.449335	0.61037	-0.735346	0.687857	1.17612	-0.813709
pCF18	pCF	127	Female	Right	112	53.6849	34.6645	1	-0.206957	1.06667	-0.159372	-2.23651	2.34763	-1.31482	0.588207	0.0738979	1.87809	-0.208015	-0.00680397	-0.411235	-0.481471	2.69677	1.69274	-0.448411	1.9158	-0.770594	2.72972	0.885285	1.30833	0.322352	-0.586507	-0.955959	-0.843539	0.403412	2.10003	0.721755	-1.15517	-0.311818	-2.19126	1.99357	-0.303547	0.0397002	-0.918673
Control37	Control	0	Female	Right		55.063	21.6881	0	-1.29348	-1.73933	0.504679	-0.0132338	-0.222768	0.098716	0.649822	-1.77474	0.473107	-0.608602	-1.17565	-1.59954	0.655942	-1.52298	-1.07466	-0.581726	1.59429	1.73384	-0.597819	1.43402	-0.940277	0.815053	-0.655957	-0.494495	0.669468	0.237853	-0.400401	-0.60258	-0.983328	-0.00223992	-1.03411	0.646824	0.461577	-0.177668	0.0228938
Control29	Control	0	Female	Right		55.1863	25.5937	0	-0.67261	-0.653137	-0.823424	-0.648455		2.15125	0.528918	-1.10251	-0.430097	-0.252525	-0.539662	-0.687586	-0.376582	-0.592545	-0.480966	0.0583737		0.2246	-0.11798	-0.449807	-0.107817	-0.465065	-0.719396	-0.708609			-1.44486		0.352743	-0.149933	-0.715637	-0.801683	-0.138872	0.358241	-1.23566
pCF30	pCF	53	Female	Right	143	55.6521	33.3094	1	0.491523	0.252026	-2.81558	0.621987	0.119952	1.88016	1.08559	0.353995	-0.0286732	2.46257	0.663566	-0.0796152	0.642878	0.183141	1.41832	0.0486415	-0.483594	-0.645554	1.83123	-1.09744	-0.297035	-0.551001	-0.2173	-0.926162	-1.43891	-1.34823	-1.07609	2.37166				0.19874	0.266709	0.239072	-0.760039
Control39	Control	0	Female	Right		55.8301	33.6088	0	1.34522	1.06667	-3.47963	0.939598	-0.531216	1.57034	0.79112	0.970208	1.07524	0.726689	0.0791409	-0.43887	0.805901	-0.379791	-0.784518	0.493895	-0.832445	-1.25459	0.276182	0.308374	0.619849	1.31283	-0.604771	1.46963	-1.43053	-1.90137		1.13601	-0.251799	-0.0697332	-0.653324	0.694558	0.510526	0.739056	-0.617024
Control31	Control	0	Female	Right		55.8904	25.6916	0	-1.29348	0.0709931	0.504679	0.304377	0.034272	-0.0852375	0.0733853	-0.486296	-0.530453	-0.564093	-0.178694	0.61126	-1.04015	0.148144	4.6804	3.09387	-0.558259	0.9447	-0.787258	-1.18008	0.346453	-0.14159	-0.701874	0.105666	-0.699644	-0.294127	-0.771796	-0.759839	0.695613	-0.156804	0.65472	-0.22481	-0.4798	-0.62358	-1.04512
Control21	Control	0	Male	Left		56.3315	27.5016	0	-0.284566	-0.381588	-1.48748	0.621987	-0.239904	-0.48219	-0.507357	-0.262218	0.874531	0.148063	-0.144316	0.22437	-1.58911	0.0992585	-1.20942	-0.594196	-0.987859	-0.81009	-1.11762	-0.397579	-0.976845	-0.562047	0.345107	0.389659	-0.218465	-0.595337	-0.380326	0.644193	-0.504725	-0.534534	0.891993	0.123486	-0.836236	-0.544857	-0.196134
pCF10	pCF	124	Female	Right	135	56.4548	45.2005	1	-0.284566	0.795123			0.839664	-0.3176	-1.28179								-0.991844	-0.718221		0.572772	1.36825	1.21268	1.02872	2.35652	-0.822757						-0.28405	-0.317254	-2.20016
pCF9	pCF	85	Female	Right	94	56.6055	24.7281	1	-0.284566	-0.472104			-0.102816	-0.549962	-0.247429	0.297975	0.573463	-0.0744857	0.611999	0.915246	0.749185	0.683337	-0.62446	0.00841701		0.128393	-0.71751	-0.875671	-0.839165	-1.20525		-0.955959			-1.56571	-0.464629	-0.52931	-0.304658	-1.27488	2.1518
Control20	Control	0	Male	Right		56.8384	37.3554	0	0.413914	0.161509	-0.159372	1.25721	3.08448			0.185937	-1.03223	0.59316	-0.0411819	0.61126		-0.827187	0.327432	0.142638		1.32143	0.317675	-0.490108	0.569697	-0.857938	0.894591	-0.922828	-0.47702	-0.97536	1.08371	1.00046				0.51541	0.688204	1.37917	-0.855015
Control36	Control	0	Male	Right		57.3205	22.756	0	-0.67261	-0.562621	0.504679	-0.648455	0	-0.48219	-0.715659	-0.15018	-0.63081	-0.608602	-0.213072	1.30214	1.18848	-0.138137	-0.533664	0.796673	1.64126	-0.895387	-0.149625	-0.517511	-0.520611	-0.0459258	0.0293362	-0.0665061	-1.1484	-1.05697	0.891398	1.08041	0.0277472	-0.513732	-0.0150695	-0.433254	-0.169314	1.78209	-0.448272
Control51	Control	0	Male	Right		57.4959	25.6484	0		0.161509	0.504679	-0.0132338	0.205632	-0.472508	2.2474								0.52704	-1.01399	0.802281	-0.170494	-0.325717	-0.61054	0.293443	-0.071058	0.673126	-0.955959	-0.430618	2.11506	-0.544515	0.236978	0.0868522	-0.645884	0.567265	0.278439	-1.41531	0.681525	-0.222326
Control34	Control	0	Female	Right		57.5068	25.5457	0	2.74218	2.51493	-0.159372	0.621987	-0.925344	0.815166	-0.593909								1.66887	0.432814	-0.244718	-0.0148822	-0.345386	-0.203799	-0.432596	1.37931	-1.09203	-0.422712	2.36362	1.32537	-0.999804	-1.38605	-0.264262	0.93781	-0.463376	-0.888741	-0.593825	1.4553	-1.00111
Control1	Control	0	Female	Right		58.0767	25.2342	0	-0.67261	0.523574			-0.119952	0.0696707	0.334317	1.75448	-1.73473	-0.786641	-0.281828	2.40754	-0.415976	0.138225	-0.34451	-0.91357		-0.33474	-0.449497	-0.325253	-0.329185	0.014067	-1.14373	-0.896922	-1.06927	-0.787896	0.847432	-0.352854	-0.187295	-0.377001	-1.39816	0.36046	0.492817	0.214113	0.222567
pCF12	pCF	96	Female	Right	177	58.1096	34.1712	1	-0.67261	-1.5583			0.274176	0.970075	-1.05201	-0.430277	-1.83508	0.54865	0.491676	-0.245425	2.54151	-0.245496	-0.938861	0.413243		-0.488159	-0.403434	0.285556	1.29254	1.69062	-0.245795	-0.74337	-0.511081	0.44551	0.177635	0.295601	0.924318	-0.276643	-0.558249	-0.337603	1.54207	-0.196129	0.564495
pCF35	pCF	81	Female	Right	151	58.337	45.9935	1	1.11239	1.70029	-2.81558	-0.0132338	0.565488	0.970075	-1.33565	1.47438	1.77774	0.0590435	0.921401			-0.681932	-0.770838	-0.500967	-0.679484	-0.444427	0.967417	0.016586	0.713109	2.29055	-1.28134	-0.955959				-1.08785	-0.629321	0.0296808	0.836891	1.48867	-0.839673	1.82521	-0.100462
pCF2	pCF	45	Female	Right	74	58.3918		1	0.569131	0.976156			0.17136	-0.191737	3.46018	1.19429	5.79198	-0.118995	3.43099	0.27964	-0.126054	-0.341145	1.86243	-0.636182		0.110766	-0.852522	0.277623	-0.423425	0.860318			0.333943	0.822234			-0.798345	-0.471058	-2.77748
pCF11	pCF	85	Male	Right	178	58.9562	28.2154	1	0.413914	0.523574			-0.719712	0.098716	-0.294795	0.970208	0.0716829	0.0145338	0.216653	0.83234	4.70977	0.207799	-1.10012	-0.855568		0.61621	-0.775418	1.72086	-1.19502	-0.212122	1.64176	-0.648464	-0.450779	-0.266106	0.617755	0.336174	-1.05541	-0.233653	-0.94409	1.24356	0.421695	0.407423	-0.878052
Control28	Control	0	Male	Right		59.1068	26.1728	1	-0.439783	-0.924686	-0.159372	-1.28368	-0.137088	0.698985	-2.92851	-1.04649	-0.530453	0.54865	-0.694363	-0.881031	0.460226	0.899544	-0.642064	-0.69497		0.0295866	-0.861311	-0.139851	-0.770202	0.327988	0.702315	-0.906263	-0.771949	0.685543		0.0146672	2.31651	1.0618	0.404923	0.569681	-0.597655	-0.535972	1.38281
Control30	Control	0	Male	Right		60.5041	31.0277	0	0.103478	0.252026	-0.159372	-1.28368	2.15914	-0.123965	3.20859	0.0738979	-1.13259	0.59316	-0.0239929	0.252005	0.725929	0.725599	0.100113	-0.48984	-0.536866	0.79101	0.297924	1.11514	0.0546501	0.922878	1.38906	-0.00326977	0.433165	0.3378	-0.213142	1.66231	1.32768	-0.929679	0.519116	-1.17451	0.539136	0.679398	-0.759027
pCF26	pCF	70	Male	Right	83	60.7808	31.9429	1	-0.67261	0.252026	-3.47963	-0.0132338	0.08568	2.38361	-0.655137	-0.0941603	-1.13259	0.0590435	-0.0583709	0.0585599	0.35026	1.44351	0.944245	-1.1547	4.68586	0.558521	0.210739	-0.28339	0.706728	0.440156	0.343931	-0.935841					-0.618549	-0.296474	-0.0591028	2.98538	0.227603	1.34613	-0.0941221
Control42	Control	0	Male	Right		61.6438	26.4159	0	-0.0517392	-0.381588	-0.823424	-0.966065	-0.822528	0.679622	-0.221	-0.262218	-0.731166	1.83943	0.147897	-0.10725	-0.451337	-0.428714	-0.796429	-0.0472148	1.00682	-0.129266	1.03824	-0.191395	1.25769	0.720199	0.942324	-0.121857	-0.894553	-1.18246	-0.178206	3.18986	0.615943	-0.50514	0.556094	-0.302858	-0.14934	0.319298	-0.397075
Control4	Control	0	Female	Right		62.3288	24.788	0	-0.905436	-0.0195231	-2.15153		1.35374	-1.07278	0.132525		-1.3333	0.63767	3.1044			4.14924	0.577383	-1.2537	-0.689141	-0.505405	-1.09553	-0.535083	-1.31822	-1.10796	-1.24406	-0.870209	0.548358	0.373827	0.0715483	0.222757	-3.58816	-0.323018	-4.53091	-0.595448	0.983751	0.447768	0.492225
				0	52	0	2	0	1	1	16	18	5	1	2	8	5	5	6	20	23	6	1	1	30	0	0	0	0	0	9	6	17	17	18	11	5	5	5	5
