# Supplementary material for: Neural dysregulation in post-COVID fatigue
Source: Brain Commun. 2023 Apr 12;5(3):fcad122. doi: 10.1093/braincomms/fcad122 (PMC10257363; doi:10.1093/braincomms/fcad122)
Supplement: fcad122_Supplementary_Data [file fcad122_supplementary_data.zip › SupplementaryTable2.xlsx]

## Sheet: Sheet1
			pCF cohort						Control Cohort
	Metric	Units	Mean	Stand. Dev	Stand. Err. Mean	Z Mean	Z Stand. Dev	N. participants	Mean	Stand. Dev	Stand. Err. Mean	N. participants	P Value (unpaired t-test)	P threshold (Benjamini-Hochberg)		Power
1	pO2	%	95.3043	1.94082	0.40469	-0.642687	1.28881	23	97.24	1.50591	0.212967	50	1.50517e-05	0.00142857	*	0.9893
2	TMS_ICF	%	170.634	79.01	12.9892	-0.312107	0.562394	37	258.329	140.489	19.6723	51	0.00095574	0.00285714	*	0.7546
3	Mean HR	BPM	74.8096	11.1487	1.94074	0.404335	1.2614	33	67.6622	8.83838	1.23762	51	0.00160888	0.00428571	*	0.8989
4	TI_PeriphFatigue	%	48.5116	30.7803	5.27878	-0.368062	1.21938	34	67.0933	25.2426	3.56984	50	0.00328857	0.00571429	*	0.8487
5	STR_Bic	ms	38.6948	34.0722	5.60143	0.551218	2.76228	37	25.0965	12.3348	1.71053	52	0.00958055	0.00714286		0.9967
6	pNN50	%	8.82682	15.7433	2.78304	-0.268885	0.745868	32	20.1777	21.1073	2.95561	51	0.0105771	0.00857143		0.5627
7	Temp	°C	36.913	0.391157	0.0815619	0.331707	1.24236	23	36.7042	0.314851	0.0454448	48	0.0183834	0.01		0.595
8	VRT_1DI	ms	276.685	60.7513	9.98745	0.281085	1.3078	37	250.571	46.453	6.44188	52	0.0239701	0.0114286		0.6648
9	VRT_Bic	ms	232.4	52.4231	8.61831	0.275437	1.28656	37	209.953	40.7467	5.65055	52	0.0255669	0.0128571		0.6472
10	GSR_Hab	%	25.1519	24.472	5.61426	0.443958	2.00493	19	14.3141	12.2059	1.92993	40	0.0263682	0.0142857		0.759
11	STR_1DI	ms	45.795	40.365	6.63597	0.313757	2.08616	37	33.6533	19.3489	2.68321	52	0.0623018	0.0157143		0.7589
12	TMS_CSP_I50	ms	157.057	53.705	9.07781	0.194762	0.923135	35	134.396	58.1768	8.3971	48	0.0740817	0.0171429		0.362
13	TI_CA_fatigued	%	86.2046	20.3328	3.48705	-0.16505	0.439226	34	101.486	46.2925	6.54674	50	0.0743938	0.0185714		0.2685
14	TMS_CSP_slope	ms/10%MSO	32	14.6006	2.46795	0.186376	1.46526	35	28.2857	9.96452	1.4235	49	0.169342	0.02		0.3365
15	TMS_I50	%MSO	69.2353	20.697	3.54951	0.155578	1.15944	34	63.6809	17.851	2.60383	47	0.200038	0.0214286		0.244
16	CMR_E1	%	106.627	5.02642	0.826338	0.104124	0.751055	37	105.233	6.69248	0.92808	52	0.287799	0.0228571		0.3232
17	SSRT	ms	300.114	80.1241	13.5434	0.138067	1.37301	35	284	58.3567	8.33667	49	0.289034	0.0242857		0.2068
18	TI_CA_baseline	%	92.8878	7.08755	1.21551	-0.106764	0.787239	34	94.8102	9.00305	1.27322	50	0.29966	0.0257143		0.1397
19	TMS_AMT	%MSO	46.1892	9.84276	1.61814	-0.0961371	0.763885	37	48.6667	12.8851	1.80428	51	0.329903	0.0271429		0.1291
20	TMS_CSP_AMT	ms	68.2571	20.7596	3.50901	-0.0982847	0.924004	35	72.6735	22.467	3.20957	49	0.36214	0.0285714		0.128
21	TMS_asymptote	Normalised to % Mmax	61.5	27.2	5.23464	0.26	1.6	27	52.7	16.8	2.5923	42	0.428155	0.03		0.0861
22	SMU_deltaF	Hz	3.25851	1.53452	0.280163	-0.066807	1.0473	30	3.45429	1.46521	0.226087	42	0.585393	0.0314286		0.0802
23	TDT	ms	23.4649	8.80755	1.44795	-0.0540013	0.852726	37	24.5804	10.3287	1.44631	51	0.596516	0.0328571		0.0744
24	CMR_I1	%	74.0494	14.067	2.3126	-0.0598159	1.24468	37	75.4015	11.3017	1.56726	52	0.61687	0.0342857		0.0509
25	SAT	Ratio	1.97079	0.672053	0.110485	0.0519019	1.05922	37	1.90493	0.63448	0.0879866	52	0.638889	0.0357143		0.0725
26	SMU_peakF	Hz	18.8703	3.21877	0.587664	0.0373194	0.848659	30	18.5873	3.79277	0.585237	42	0.740826	0.0371429		0.0593
27	Grip	Kg	8.17125	2.3748	0.448794	0.0364154	1.06404	28	8.0087	2.23187	0.309504	52	0.762064	0.0385714		0.0582
28	TMS_SICI	%	55.4359	46.4342	7.63373	-0.0284566	0.995586	37	58.0903	46.64	6.53091	51	0.792385	0.04		0.0567
29	TMS_slope	%MSO	5.8037	2.03195	0.391049	-0.0254783	0.561531	27	5.9881	3.6186	0.558362	42	0.810236	0.0414286		0.0539
30	RNS	%	103.264	3.37851	0.555423	0.0258254	1.40883	37	103.14	2.3981	0.339143	50	0.841895	0.0428571		0.0555
31	SMU_R2	%	22.5025	12.7538	2.32852	0.0249592	1.18272	30	21.9643	10.7835	1.6841	41	0.848088	0.0442857		0.0542
32	TMS_RMT	%MSO	58.6216	11.7079	1.92477	0.0183719	1.05976	37	58.2157	11.0477	1.54699	51	0.868603	0.0457143		0.0528
33	TMS_SAI	%	57.5423	37.3682	6.22803	-0.00839352	1.03185	36	58.1503	36.2148	5.28247	47	0.940593	0.0471429		0.0506
34	CMR_E2	%	129.889	18.3913	3.02351	-0.00734289	0.944398	37	130.175	19.4741	2.70057	52	0.944464	0.0485714		0.055
35	SMU_AHP	ms	35.8909	11.0444	1.98362	-0.00114275	0.956418	31	35.9173	11.5476	1.68439	47	0.992009	0.05		0.05
